# Supplementary material for: Intraovarian, Isoform-Specific Transcriptional Roles of Progesterone Receptor in Ovulation
Source: Cells. 2022 May 5;11(9):1563. doi: 10.3390/cells11091563 (PMC9105733; doi:10.3390/cells11091563)
Supplement: Supplementary file 1 [file cells-11-01563-s001.zip]

Archive with 4 entries (4 files):
- cells-1691805-Supplementary Figures.pdf
- Table S1 - PRKO COC Microarray DEGs.xlsx
- Table S2 - GC PRKO_PRAKO_common DEGs and functions.xlsx
- Table S3 - Stroma DEGs and functions.xlsx
