# Supplementary material for: Intraovarian, Isoform-Specific Transcriptional Roles of Progesterone Receptor in Ovulation
Source: Cells. 2022 May 5;11(9):1563. doi: 10.3390/cells11091563 (PMC9105733; doi:10.3390/cells11091563)
Supplement: Supplementary file 1 [file cells-11-01563-s001.zip › Table S1 - PRKO COC Microarray DEGs.xlsx]

## Sheet: COC PRKO Microarray DEGs
Gene	logFC	padj
Zbtb16	-3.20332	0.00214309
Slc7a11	-2.99266	0.00758441
Hsd17b11	-2.94611	0.00179837
Arl4d	-2.47095	0.0019732
Tmem100	-2.41407	0.00859051
Epas1	-2.33115	0.0019732
Gstm1	-2.20939	0.00858859
Sprr2g	-2.08562	0.00714491
Scara5	-1.97571	0.00858859
Tbc1d8	-1.94464	0.00858859
Apela	-1.88142	0.0126931
Efnb2	-1.87959	0.00714491
Gpt2	-1.87518	0.00179837
Gstm3	-1.80034	0.00858859
Rnf125	-1.7797	0.00858859
Adam8	-1.76903	0.00714491
Entpd1	-1.76096	0.0168838
Tsc22d3	-1.75464	0.0151733
Slco2a1	-1.73756	0.0132139
Gas7	-1.67625	0.0222143
Gnao1	-1.65588	0.0369616
Cxcr4	-1.64536	0.00513277
Sorbs2	-1.64294	0.0311505
Apoa1	-1.64254	0.0479331
Abhd2	-1.63402	0.00858859
Tdrkh	-1.61338	0.0479791
Stxbp6	-1.59656	0.00273546
Ralgapa2	-1.59294	0.00758441
Etl4	-1.55497	0.00985047
Cgn	-1.54965	0.0184462
Gstm2	-1.53851	0.0222143
Mt2	-1.52769	0.0222143
Nudt9	-1.52442	0.00858859
Cldn1	-1.50125	0.0187983
Adamts1	-1.48649	0.00804781
Glul	-1.4538	0.0348688
Rras2	-1.44183	0.0222143
Cd34	-1.43904	0.0187983
Kl	-1.38208	0.0294982
Lepr	-1.36852	0.00714491
Pparg	-1.34592	0.00214309
Trank1	-1.34331	0.00859051
Susd3	-1.3144	0.00942799
Trank1	-1.28525	0.00858859
Kcng3	-1.26725	0.00758441
Mapre2	-1.25541	0.00214309
Hipk2	-1.24609	0.0309245
Sphk1	-1.24263	0.0126931
Osgin2	-1.1994	0.00858859
Cdk6	-1.19101	0.014915
B4galt6	-1.17635	0.0111428
Pcdh18	-1.17281	0.0241248
Egfr	-1.16038	0.0241869
Rnf180	-1.15524	0.00859051
Gas2l1	-1.12323	0.00858859
Mkx	-1.12189	0.0126931
Crispld2	-1.11999	0.0450419
Ddit4	-1.0928	0.0187983
Gclc	-1.09142	0.0132139
Fzd1	-1.07711	0.0391371
Nipal1	-1.07091	0.0277512
Fshr	-1.05747	0.0288007
Dysf	-1.04398	0.0378049
Lrp8	-1.03678	0.0241248
Arhgap31	-1.02436	0.0262664
Esrp2	-1.02047	0.0126931
Wbp1l	-1.00985	0.0372432
Rasal1	1.02056	0.00714491
Nuak1	1.0594	0.0227193
Gm2a	1.12347	0.00229266
Lipg	1.22248	0.00572144
Sfrp2	1.39906	0.0378049
Olfml2b	1.49736	0.00917422
