# Supplementary material for: Intraovarian, Isoform-Specific Transcriptional Roles of Progesterone Receptor in Ovulation
Source: Cells. 2022 May 5;11(9):1563. doi: 10.3390/cells11091563 (PMC9105733; doi:10.3390/cells11091563)
Supplement: Supplementary file 1 [file cells-11-01563-s001.zip › Table S2 - GC PRKO_PRAKO_common DEGs and functions.xlsx]

## Sheet: GC PRKO vs PRAKO DEGs
Gene	PRKO_logFC	PRKO_padj	PRAKO_logFC	PRAKO_padj
Lyve1	-5.31818	0.000705891	-6.24363	1.71143e-05
Myh13	-4.43403	0.00447009	-3.69106	6.5412e-05
Cldn1	-4.15954	0.000184602	-4.02573	0.000229935
Zbtb16	-4.04666	0.000155187	-2.22484	1.62629e-05
Dcaf4	-3.47374	0.000625301	-3.64027	5.50353e-05
Hsd17b11	-3.4633	0.000184602	-2.5944	1.71143e-05
Scara5	-3.4485	0.000184602	-1.44327	5.09203e-05
Dysf	-3.38368	0.000305141	-3.87968	0.000190045
Gas7	-3.32922	0.000110048	-2.6108	1.62629e-05
Sphk1	-3.07432	0.00105677	-2.64537	0.00016669
Arl4d	-3.06128	0.00181252	-1.78951	0.000353739
Tbc1d8	-3.02344	7.83524e-05	-2.49048	2.1808e-05
Trank1	-2.86162	0.000381476	-2.03182	0.000279677
Cited1	-2.7732	0.00954013	-3.88692	0.000116549
Tmem37	-2.66998	0.00580415	-3.02359	0.000372641
Gpt2	-2.66588	0.000108447	-2.67615	1.71143e-05
Ldhd	-2.62835	0.000272917	-2.72165	0.000324033
Epas1	-2.60274	0.000110048	-3.05529	1.62629e-05
Pla2r1	-2.51332	0.0007525	-2.30545	0.000194571
Amigo2	-2.50575	0.00057584	-2.84825	0.000116549
Cnga1	-2.50134	0.00185717	-1.95022	0.00814049
Etl4	-2.46429	9.22228e-05	-1.59714	2.30966e-05
Susd3	-2.44278	0.000389815	-1.14842	0.000478077
Nudt9	-2.43983	0.000258429	-2.22178	0.000116549
Klf15	-2.40894	0.0011614	-1.39365	0.000828844
Dmd	-2.37921	0.000590834	-1.35529	0.000214154
Kcne4	-2.36344	0.00310458	-3.40874	0.000358359
Pfkfb3	-2.34148	0.00651501	-2.29865	0.000478077
Cdk6	-2.33945	7.83524e-05	-2.16532	1.62629e-05
Jcad	-2.33775	0.000590834	-2.96187	1.62629e-05
Cxcr4	-2.31826	7.83524e-05	-1.08809	0.000172821
Apbb3	-2.31434	0.000458815	-2.61636	0.000149005
Fzd1	-2.3142	7.83524e-05	-2.25692	2.30052e-05
Pparg	-2.29989	0.000258429	-2.47535	5.59963e-05
Cd34	-2.29599	0.000110048	-1.91184	1.62629e-05
Cgn	-2.28303	0.000184602	-1.52604	0.000336619
Tox	-2.28087	0.000410243	-1.52441	0.000129188
Entpd1	-2.2783	0.000272917	-1.80322	2.70484e-05
Atp4a	-2.27722	0.00096665	-1.68503	0.000731491
Frmpd1	-2.24609	0.00057584	-2.51916	0.000132877
Tsc22d3	-2.23997	0.000972388	-1.37849	0.000229251
Ralgapa2	-2.19879	0.00020945	-1.90366	3.62527e-05
Gldc	-2.19095	0.00327707	-2.59491	0.000135239
Glul	-2.19068	0.000148546	-1.50396	4.36147e-05
Rorc	-2.16354	0.00190679	-1.55996	0.000941436
Slc7a11	-2.15932	0.00161405	-1.25869	0.000140845
Mt2	-2.13419	0.000184602	-2.95365	5.59963e-05
Smarca2	-2.0946	9.22228e-05	-1.66263	3.62414e-05
Actn3	-2.07684	0.000526444	-1.63941	0.000675034
Mapre2	-2.06536	7.83524e-05	-1.8485	1.99732e-05
Kl	-2.05225	0.000910005	-1.63474	0.000490678
Nbl1	-2.04356	0.000937167	-1.75136	0.000317173
Hspa2	-2.02839	0.00382959	-2.07882	0.00016669
Gas2l1	-1.97587	0.000473939	-1.72109	5.09203e-05
Porcn	-1.96667	0.00939843	-3.17849	0.0018077
Zcchc24	-1.95208	0.000110048	-1.28589	7.98722e-05
Fam210b	-1.93914	0.00111564	-2.4823	9.03208e-05
Maml3	-1.93479	0.000170174	-1.52916	2.70484e-05
Slc25a33	-1.93187	0.00154347	-2.25729	7.38253e-05
Apol6	-1.92878	0.00163364	-1.45169	0.000359412
Tdrkh	-1.88036	0.00475564	-1.81456	0.000889672
Bean1	-1.86949	0.00154347	-1.98197	0.00347744
Esrp2	-1.84056	0.00192902	-1.09275	0.00516817
N4bp2l1	-1.83299	0.000387466	-1.10489	0.000409997
Stxbp6	-1.8293	0.000795072	-1.15119	0.000116549
Efnb2	-1.81541	0.000526444	-2.14102	4.48216e-05
Fshr	-1.80819	9.22228e-05	-1.06751	0.000460198
Egfr	-1.79292	7.83524e-05	-1.21522	0.000278414
Mocs1	-1.77535	0.00262082	-1.60724	0.00292213
Pdlim4	-1.76866	0.000679011	-1.18915	0.000271515
Zfp13	-1.75755	0.000252297	-1.25133	0.000475762
Slc16a6	-1.75535	0.00192902	-2.27079	0.000212465
Pkdcc	-1.74493	0.000389815	-1.35659	0.000286848
Sorbs3	-1.73809	0.00413108	-1.00329	0.00105059
Tmem178b	-1.72738	0.00349195	-1.26241	0.00179512
Rab11fip1	-1.69878	0.000389815	-1.72179	0.000178838
Defb19	-1.63748	0.00116548	-1.65304	0.000285202
Abhd2	-1.63652	0.000258429	-1.35573	6.08478e-05
Gstm2	-1.60761	0.0007525	-2.17363	1.71143e-05
Crispld2	-1.60421	0.00057584	-1.07785	0.000183361
Prkg2	-1.60346	0.000184602	-1.32111	0.000747854
Creg2	-1.58767	0.00237095	-1.10583	0.00659212
Pdlim1	-1.57876	0.000469248	-1.53831	2.38212e-05
Daam2	-1.57529	0.0011459	-1.19892	0.000478077
Wbp1l	-1.57144	0.000258429	-1.61381	3.52882e-05
Stard5	-1.55495	0.000679011	-1.79246	0.000154533
Cradd	-1.52208	0.0041033	-1.19099	0.00918549
Sorbs2	-1.50935	0.000258429	-1.50966	4.48216e-05
Kbtbd11	-1.49561	0.0031046	-1.39836	0.000484803
Gstm1	-1.47304	0.000937167	-2.15658	1.62629e-05
Prrt4	-1.46536	9.22228e-05	-1.86571	1.99732e-05
E130308A19Rik	-1.45077	0.00056028	-1.49222	0.000141524
Ptgs1	-1.43744	0.00447009	-1.04231	0.000288686
Them6	-1.43162	0.00447009	-1.32259	0.000837048
Nipal1	-1.42146	0.000365211	-1.56219	0.00101786
Tmem144	-1.41835	0.0034959	-1.09017	0.00422111
Socs2	-1.41468	0.00120751	-1.65152	5.59963e-05
Jam3	-1.34995	0.000482097	-1.22249	9.54595e-05
Arhgap31	-1.33681	0.000407728	-1.40408	2.10634e-05
Lpar1	-1.33169	0.00096665	-2.16561	5.36015e-05
Mbnl1	-1.32183	0.000272917	-1.29127	5.59963e-05
Rnf125	-1.32121	0.000610028	-1.7735	0.000107293
Ano6	-1.30729	0.000574835	-1.43546	0.000141524
Mt1	-1.28526	0.000184602	-1.60075	0.000331653
9130008F23Rik	-1.27526	0.00691874	-1.03466	0.00540323
Tacc1	-1.26938	0.000410243	-1.54359	1.62629e-05
Rras2	-1.26887	0.00312199	-1.7326	2.1808e-05
Cln5	-1.24695	0.000410243	-1.09977	0.000116549
Rbbp7	-1.24367	0.000937167	-1.45885	5.09203e-05
Icosl	-1.22842	0.00177141	-1.09809	0.000207851
Entpd7	-1.22139	0.000305141	-1.50705	4.21111e-05
Havcr2	-1.21051	0.0069696	-1.30019	0.00290432
Vcan	-1.20959	0.00091748	-1.40314	0.00262716
Lpgat1	-1.20436	0.00192902	-1.21645	0.000924114
Gclc	-1.20252	0.00047776	-1.23104	2.62226e-05
Rev3l	-1.20027	0.000272917	-1.19066	0.000149005
Tle1	-1.19004	0.000625301	-1.32476	0.000275786
Slco2a1	-1.14319	0.000807055	-2.42494	2.10634e-05
Foxp1	-1.12918	0.00319604	-1.00037	0.00727361
Wdfy2	-1.10708	0.00116548	-1.12837	0.000594919
S100a10	-1.10524	0.00757889	-1.12997	0.00321316
Ap4b1	-1.09979	0.00195886	-1.06961	0.00228496
Ate1	-1.07729	0.00127613	-1.0901	0.000547234
Fignl2	-1.07396	0.00263633	-1.1915	0.00146832
Dubr	-1.06785	0.0079054	-1.03301	0.0016932
Xpnpep1	-1.0538	0.00181252	-1.26343	3.62527e-05
Mical3	-1.02855	0.00447009	-1.10138	3.48999e-05
Pced1b	-1.01269	0.00154347	-1.07492	0.000475762
Mlh1	1.04651	0.000740023	1.06168	5.09203e-05
Pcdh7	1.0655	0.000258429	1.00198	0.00190359
Hk2	1.08045	0.000807055	1.12308	0.000427497
Palm2	1.14302	0.00447009	1.12609	0.000229802
Rpp25	1.14876	0.00262082	1.42727	0.000101752
Ptpn5	1.15419	0.000719236	1.35179	0.00303549
Rbm47	1.16047	0.000428064	1.30344	0.000865189
Satb2	1.21725	0.000869868	1.20296	0.000135239
Pappa	1.26005	0.00126735	1.53761	4.63028e-05
St6gal1	1.27193	0.00185717	1.19815	0.000340234
Snap91	1.31405	0.00550748	1.49201	0.00552167
Pde10a	1.36833	0.00613336	1.10527	0.00623372
Rem1	1.39234	0.00309739	1.46288	0.00655576
Cited4	1.40503	0.00116548	1.81323	3.62527e-05
Kcnb1	1.50397	0.00369598	1.6828	0.00239871
Cyp26b1	1.54242	0.00101845	3.02935	9.66022e-05
Olfml2b	1.68571	0.00101204	1.95798	0.000924114
Brinp3	1.70528	0.00571214	1.50421	0.000484803
Avil	1.74648	0.00427374	1.49019	0.00110405
Egln3	1.83164	0.000389815	1.44392	0.000168858
Efs	1.84135	0.00498355	1.72139	0.00110193
Rasal1	1.85522	0.000666089	2.83357	0.000107293
Rprm	2.16466	0.00263633	1.8922	0.00807545
Plau	2.31887	0.000144964	1.01494	0.000381624
Sfrp2	2.71981	0.000123955	2.13804	5.46728e-05
Lrp8	-1.11942	0.000526444	-1.28554	4.48216e-05

## Sheet: Functions and Disease
Diseases or Functions Annotation	p-value	Activation z-score	# Molecules
Formation of actin filaments	0.000733	-2.619	10
Formation of actin stress fibers	0.00177	-2.425	8
Fibrogenesis	0.00021	-2.376	14
Formation of cytoskeleton	0.000401	-2.376	12
Quantity of cells	0.000511	-2.251	35
Expansion of stem cells	0.00171	-2.216	5
Differentiation of chondrocytes	0.00165	-2.2	5
Uptake of 2-deoxyglucose	0.00228	-2.191	5
Cell movement of melanoma cell lines	0.00135	-2.186	6
Proliferation of epithelial cells	1.16e-05	-2.054	17
Quantity of leukocytes	3.17e-05	-2.043	24
Development of cytoplasm	0.000126	-2.041	15
Growth of tumor	2.55e-05	-2.038	25
Quantity of blood cells	2.72e-05	-2.027	26
Development of reproductive system	0.000336	-2	18
Metabolism of amino acids	0.0016	-1.951	7
Endocytosis	9.31e-05	-1.818	17
Interaction of tumor cell lines	3.98e-05	-1.773	14
Cell proliferation of fibroblasts	0.000358	-1.754	11
Invasion of cells	4.5e-05	-1.711	26
Homing of tumor cell lines	0.002	-1.702	6
Transport of molecule	9.54e-05	-1.685	33
Quantity of lymphatic system cells	0.000137	-1.667	20
Cell transformation	0.000768	-1.627	13
Invasion of tumor cell lines	0.00028	-1.609	21
Invasive tumor	2.48e-05	-1.587	29
Invasion of lung cancer cell lines	0.00143	-1.561	6
Growth of epithelial tissue	2.62e-05	-1.546	20
Uptake of monosaccharide	0.00103	-1.532	9
Leukocyte migration	0.000375	-1.522	22
Hydrolysis of nucleotide	0.00182	-1.516	5
Binding of tumor cell lines	0.000114	-1.514	13
Quantity of mononuclear leukocytes	0.00026	-1.483	19
Quantity of lymphocytes	0.00116	-1.483	17
Differentiation of neuroglia	0.00126	-1.468	7
Invasion of malignant tumor	0.00121	-1.446	6
Homing of cells	0.000527	-1.444	15
Differentiation of nervous system	0.00124	-1.424	13
Sphere formation of tumor cell lines	0.000101	-1.415	6
Cell movement of myeloid cells	0.00206	-1.415	14
Advanced malignant tumor	1.28e-05	-1.397	28
Metastasis	2.13e-05	-1.397	26
Cell-cell contact	0.000379	-1.397	19
Cell movement of antigen presenting cells	0.000317	-1.391	12
Homeostasis of blood cells	6.85e-05	-1.364	17
Development of vasculature	3.48e-07	-1.344	31
Angiogenesis	3.6e-07	-1.344	29
Migration of cells	3.67e-07	-1.329	47
Cell movement of leukocytes	0.000248	-1.329	20
Vasculogenesis	9.86e-06	-1.317	23
Proliferation of lung cancer cell lines	0.000851	-1.314	10
Vascularization	0.00115	-1.297	8
Cell survival	0.00143	-1.29	29
Neovascularization	0.000482	-1.242	7
Chemotaxis	0.000936	-1.242	14
Differentiation of connective tissue cells	2.77e-07	-1.241	22
Cell proliferation of carcinoma cell lines	0.000696	-1.231	14
Development of body axis	0.000236	-1.23	24
Development of head	0.000606	-1.23	22
Size of body	0.00134	-1.222	18
Cell movement	1.21e-09	-1.212	56
Homeostasis of leukocytes	0.000168	-1.177	16
Cell viability	0.00137	-1.144	28
Growth of connective tissue	0.000268	-1.141	17
T cell development	0.000207	-1.125	15
Cell movement of tumor cell lines	5.45e-05	-1.119	26
Adenocarcinoma	1.49e-07	-1.109	131
Central nervous system solid tumor	4.49e-06	-1.103	96
Cell movement of macrophages	0.00011	-1.095	11
Quantity of stem cells	7.5e-05	-1.077	15
Migration of PBMCs	0.000167	-1.067	4
Binding of gonadal cell lines	0.0017	-1.067	4
Cellular homeostasis	6.51e-05	-1.05	34
Hypertension	0.00037	-1.016	18
Cell movement of hepatoma cell lines	0.000563	-1	6
Neoplastic cell transformation of fibroblast cell lines	0.000763	-1	5
Quantity of male germ cells	0.00201	-1	5
Cellular infiltration by phagocytes	0.00194	-0.99	9
Quantity of connective tissue	0.00238	-0.977	14
Invasion of tumor cells	0.000649	-0.973	7
Proliferation of connective tissue cells	0.00086	-0.941	15
Inflammatory response	0.00158	-0.904	18
Quantity of germ cells	0.000101	-0.87	8
Migration of mononuclear leukocytes	0.00147	-0.817	11
Development of genitourinary system	5.51e-05	-0.816	24
Adhesion of tumor cell lines	3.91e-05	-0.801	12
Migration of phagocytes	0.00163	-0.779	9
Scattering of cells	0.00204	-0.762	4
S phase	0.00208	-0.723	8
Advanced extracranial solid tumor	1.83e-06	-0.714	20
Quantity of hematopoietic progenitor cells	0.000107	-0.711	14
Development of carcinoma	8.12e-05	-0.706	109
Quantity of gonad	2.78e-05	-0.695	10
Cellular infiltration by macrophages	0.000336	-0.647	8
Proliferation of tumor cells	0.000432	-0.637	13
Cellular infiltration by leukocytes	0.00105	-0.628	12
Carcinoma	3.66e-09	-0.617	143
Invasion of tumor	0.000169	-0.607	9
Cell death of carcinoma cell lines	0.00104	-0.607	11
Cell movement of cancer cells	3.54e-06	-0.6	9
Peripheral vascular disease	0.00015	-0.6	14
Connective or soft tissue tumor	0.00172	-0.599	28
Visceral metastasis	8.43e-06	-0.577	15
Metastatic solid tumor	0.000253	-0.577	17
Differentiation of T lymphocytes	1.68e-05	-0.576	14
Head and neck tumor	4.97e-07	-0.555	130
Invasion of colorectal cancer cell lines	0.000674	-0.555	5
Development of body trunk	0.00123	-0.536	24
Colony formation of cells	9.06e-05	-0.522	16
Fibrosis of lung	0.00156	-0.447	8
Expansion of blood cells	0.00124	-0.443	8
Apoptosis of carcinoma cell lines	0.00102	-0.401	10
Migration of tumor cells	2.21e-05	-0.393	10
Tumorigenesis of epithelial neoplasm	6.88e-05	-0.383	110
Extracranial solid tumor	2.48e-07	-0.35	143
Proliferation of cancer cells	0.00175	-0.342	10
Growth of malignant tumor	0.00123	-0.324	12
Cell death of immune cells	0.00149	-0.324	15
Quantity of bone	0.00197	-0.304	8
Cancer	1.25e-07	-0.292	144
Benign solid tumor	0.000146	-0.277	22
Development of benign tumor	0.00031	-0.277	16
Cell movement of epithelial cell lines	0.00163	-0.239	6
Abdominal carcinoma	1.44e-06	-0.218	132
Cerebrovascular dysfunction	0.00188	-0.218	9
Colony formation	3.32e-05	-0.192	18
Cellular infiltration	0.000298	-0.17	14
Epithelial neoplasm	6.89e-10	-0.16	144
Head and neck cancer	5.37e-06	-0.152	122
Head and neck carcinoma	5.82e-05	-0.152	116
Thrombus	1.8e-05	-0.128	10
Formation of solid tumor	6.53e-07	-0.116	128
Mass of organism	8.2e-06	-0.1	14
Genitourinary tumor	0.000149	-0.065	106
Quantity of myeloid cells	0.000496	-0.06	15
Benign lesion	9.22e-05	-0.059	25
Development of malignant tumor	3.15e-05	-0.032	111
Necrosis of kidney	0.000634	-0.016	11
Breast or gynecological cancer	8.47e-07	0	96
Liver cancer	7.88e-05	0	68
Hepatobiliary system cancer	0.000151	0	70
Anogenital cancer	0.000314	0	99
Breast or ovarian cancer	0.000387	0	58
Apoptosis of renal tubule	0.000729	0	4
Quantity of tumor	0.00167	0	7
Breast or pancreatic cancer	0.00228	0	68
Digestive organ tumor	3.18e-06	0.052	130
Cell proliferation of T lymphocytes	0.000642	0.1	15
Genital tumor	0.000489	0.124	92
Quantity of lesion	0.00184	0.186	8
Apoptosis of leukocytes	0.00114	0.205	12
Proliferation of blood cells	0.000141	0.21	21
Interphase of tumor cell lines	0.000815	0.243	12
Non-melanoma solid tumor	3.79e-09	0.31	144
Differentiation of helper T lymphocytes	0.0019	0.312	7
Frequency of tumor	2.88e-05	0.315	112
Digestive system cancer	2.15e-06	0.363	129
Non-colon gastrointestinal cancer	0.000128	0.391	71
Genitourinary carcinoma	0.000412	0.391	99
Cell death of blood cells	0.000126	0.396	18
Proliferation of lymphocytes	0.0022	0.425	16
Gastrointestinal tract cancer	9.19e-06	0.429	121
Expansion of T lymphocytes	0.00226	0.44	6
Tubulation of vascular endothelial cells	0.00117	0.447	5
Quantity of macrophages	0.00106	0.478	8
Accumulation of lymphocytes	0.00105	0.538	6
Differentiation of osteoblasts	0.00187	0.557	8
Malignant genitourinary solid tumor	0.000134	0.577	105
Incidence of tumor	1.06e-05	0.619	115
Damage of neurons	0.000827	0.64	5
Apoptosis of blood cells	0.000267	0.659	14
Migration of smooth muscle cells	0.00163	0.659	6
Response of liver	0.000541	0.711	11
Liver tumor	0.000474	0.816	73
Breast or colorectal cancer	0.00229	0.818	84
Upper gastrointestinal tract cancer	0.000181	0.849	68
Skin tumor	1.3e-05	0.865	104
Pelvic tumor	0.000113	0.891	98
Accumulation of blood cells	0.000279	0.913	10
Accumulation of leukocytes	0.000686	0.913	9
Intraabdominal organ tumor	4.35e-06	0.921	133
Nephritis	0.000108	0.946	12
Atrophy of kidney	0.000278	1	4
Quantity of digestive organ tumor	0.000405	1	4
Atherosclerosis	0.00037	1.032	13
Wasting	0.000398	1.109	6
Permeability of cells	0.000428	1.154	6
Accumulation of cells	0.000271	1.209	11
Growth failure or short stature	0.000627	1.219	17
Inflammation of urinary tract	2.92e-05	1.23	13
Growth Failure	0.00184	1.237	14
Injury of mice	0.000101	1.342	6
Fibrosis	6.07e-05	1.362	20
Conversion of lipid	0.0018	1.372	6
Organ Degeneration	0.00159	1.375	14
Secretion of neurotransmitter	0.0019	1.387	6
Quantity of monosaccharide	0.00202	1.4	10
Apoptosis of T lymphocytes	0.000859	1.412	9
Permeability of epithelial tissue	0.000474	1.446	5
Inflammation of body cavity	0.0021	1.555	21
Inflammation of lung	0.00147	1.572	10
Cell death of T lymphocytes	0.000587	1.614	10
Apoptosis	3.52e-07	1.745	54
Cell death of connective tissue cells	0.000468	1.882	15
Apoptosis of stem cells	0.00187	1.911	8
Obesity	0.000672	1.934	15
Cell death of gonadal cell lines	0.00186	1.94	4
Calcinosis	7.14e-05	1.941	6
Peroxidation of lipid	0.0014	1.964	4
Permeability of endothelial tissue	0.00232	1.969	4
Atrophy of gonad	0.000434	2	4
Weight loss	0.000452	2.121	9
Neonatal death	0.000502	2.213	12
Necrosis	9.84e-06	2.405	51
Perinatal death	8.33e-05	2.442	16
Glucose metabolism disorder	1.3e-05	2.582	34
Bleeding	3.53e-06	2.728	16
Organismal death	2.85e-06	3.644	49
Early stage diabetic nephropathy	1.23e-08		10
Diabetic nephropathy	6.59e-08		18
Abdominal adenocarcinoma	7.21e-08		130
Grade 3-4 glioma cancer	1.05e-06		84
Tumorigenesis of reproductive tract	3.95e-06		84
Gastrointestinal adenocarcinoma	3.96e-06		115
Female genital neoplasm	4.5e-06		84
Diabetes mellitus	4.57e-06		31
Large intestine adenocarcinoma	4.77e-06		112
Secondary neoplasm of digestive system	7.19e-06		13
Development of adenocarcinoma	7.64e-06		87
Glioma	7.87e-06		94
Female genital tract cancer	8.1e-06		82
Gastrointestinal carcinoma	8.5e-06		118
Interaction of actin filaments	9.03e-06		4
Cancer of secretory structure	1.14e-05		122
Malignant neoplasm of large intestine	1.27e-05		115
Morphology of limb	1.34e-05		12
Malignant solid organ tumor	1.97e-05		104
Cutaneous melanoma	1.98e-05		101
Grade 4 high grade glioma	1.98e-05		73
Grade 4 malignant glioma	1.98e-05		73
Grade 4 astrocytoma	1.98e-05		73
Catabolism of ribonucleoside diphosphate	2.13e-05		3
Mass of perirenal white adipose tissue	2.13e-05		3
Brain astrocytoma	2.13e-05		73
Interphase of breast cancer cell lines	2.16e-05		7
Brain tumor	2.26e-05		91
Skin cancer	2.27e-05		103
High grade astrocytoma	2.5e-05		75
Endometrial cancer	2.66e-05		69
Brain glioma	2.68e-05		90
Uterine tumor	2.96e-05		73
Endometrial carcinoma	3.24e-05		67
Morphology of reproductive system	3.35e-05		19
Female genital tract adenocarcinoma	3.74e-05		73
Release of Zn2+	4.11e-05		2
Abnormal size of testis	4.11e-05		2
Formation of lead inclusion bodies	4.11e-05		2
Severity of renal lesion	4.11e-05		2
Cytotoxicity of hepatocytes	4.11e-05		2
Development of gastrointestinal tract	4.12e-05		11
Morphology of heart ventricle	4.17e-05		12
Primary lung cancer	4.52e-05		4
Uterine carcinoma	4.86e-05		70
Morphology of lymphoid tissue	5e-05		16
Endocrine cancer	5.16e-05		115
Advanced colorectal cancer	5.31e-05		11
Development of genital tumor	5.33e-05		79
Glioma cancer	5.35e-05		90
Central nervous system cancer	5.76e-05		91
Endocrine gland tumor	5.77e-05		116
Nephrotoxicity	5.78e-05		6
Transmigration of PBMCs	7.11e-05		3
Endometrial adenocarcinoma	7.78e-05		63
Morphology of body cavity	8.08e-05		34
Recurrent breast cancer	8.3e-05		5
Endometrioid endometrial adenocarcinoma	8.46e-05		62
Endocrine carcinoma	9.69e-05		114
Melanoma	0.000102		106
End stage renal disease	0.000106		7
Chronic renal impairment	0.000118		8
Pelvic cancer	0.000121		97
Entry into meiosis of germ cells	0.000123		2
Mass of periovarial white adipose tissue	0.000123		2
Ossification of embryonic tissue	0.000123		2
Catabolism of ADP	0.000123		2
Liver metastasis	0.000132		5
Genitourinary adenocarcinoma	0.000135		91
Upper gastrointestinal carcinoma	0.00014		67
Enlargement of heart ventricle	0.000149		8
Abnormality of heart ventricle	0.000158		13
Thyroid cancer	0.000165		110
Perfusion of tissue	0.000166		3
Proliferation of spermatogonia	0.000166		3
Abnormal morphology of hindlimb	0.000167		4
Endometrioid carcinoma	0.000169		66
Abnormal morphology of limb	0.000173		9
Neck neoplasm	0.000177		111
Malignant neoplasm of aerodigestive tract	0.000179		39
Morphology of cardiovascular system	0.000183		22
Nonpituitary endocrine tumor	0.000198		111
Pelvic carcinoma	0.000204		93
Experimentally-induced diabetes	0.000207		6
Metastatic colorectal cancer	0.000214		10
Metabolism of glutathione	0.000217		4
Morphology of lymphoid organ	0.000222		14
Abnormal morphology of body cavity	0.000226		30
Abnormal absorption of mineral in intestine	0.000244		2
Acute psychosis	0.000244		2
Formation of rostral migratory stream	0.000244		2
Delay in regeneration of liver	0.000244		2
Atrophy of intestinal mucosa	0.000244		2
Oxidation of prostaglandin	0.000244		2
Upper aerodigestive tract carcinoma	0.000245		38
Morphology of vessel	0.000248		11
Morphology of digestive system	0.000257		18
Lymph node-positive breast cancer	0.000257		4
Liver Regeneration	0.000262		5
Familial encephalopathy	0.000291		30
Thyroid carcinoma	0.000297		109
Proximal tubular toxicity	0.000339		5
Meiosis of germ cells	0.000344		6
Muscle contraction	0.000351		9
Abnormal morphology of digestive system	0.000353		15
Liver carcinoma	0.000363		64
Abnormal morphology of collecting tubule	0.000367		3
Remodeling of vasculature	0.000367		3
Microsatellite stable gastrointestinal adenocarcinoma	0.000367		3
Microsatellite stable colorectal carcinoma	0.000367		3
Bleeding of uterus	0.000367		3
Hepatobiliary carcinoma	0.000371		67
Development of digestive organ tumor	0.000392		85
Patterning of embryo	0.000393		5
Mild to moderate stage active ulcerative proctitis	0.000406		2
Mild active ulcerative proctitis	0.000406		2
Early stage ankylosing spondylitis	0.000406		2
Neuropathy of brain	0.000406		2
Moderate active ulcerative proctitis	0.000406		2
Volume of brain tissue	0.000406		2
Arrest in meiosis of male germ cells	0.000406		2
Stable disease stage chronic angina pectoris	0.000406		2
Invasion of B-lymphocyte derived cell lines	0.000406		2
Cross-linkage of microtubules	0.000406		2
Calcification of kidney	0.00042		3
Abnormal morphology of basal layer of epidermis	0.00042		3
Oligodactyly	0.000478		3
Pelvic adenocarcinoma	0.000492		83
Genital tract cancer	0.0005		91
Renal impairment	0.000501		9
Differentiation of CD4+ T-lymphocytes	0.000519		5
Acute coronary syndrome	0.000523		7
Gastroesophageal adenocarcinoma	0.000538		39
Abnormal morphology of esophagus	0.00054		3
Morphology of hindlimb	0.000543		5
Gastric adenocarcinoma	0.000549		36
Carotid artery disease	0.000593		5
Chronic inflammatory disorder	0.000596		24
Morphology of gonad	0.000599		13
Mild to moderate stage active ulcerative colitis	0.000606		2
Establishment of blood-brain barrier	0.000606		2
Proctosigmoiditis	0.000606		2
Damage of dopaminergic neurons	0.000606		2
Invasion by peritoneal macrophages	0.000606		2
Collagenous colitis	0.000606		2
Lymphocytic colitis	0.000606		2
Tendinopathy	0.000606		2
Catabolism of ribonucleoside triphosphate	0.000606		2
Development of renal-cell carcinoma	0.000606		2
Consumption of glutamine	0.000606		2
Enlargement of adipocytes	0.000608		3
Mass of mesenteric fat	0.000608		3
Meningioma	0.000623		9
Formation of osteoblasts	0.000645		4
Right ventricular abnormality	0.000663		6
Primary non-small cell lung carcinoma	0.000681		3
Healing of wound	0.000683		7
S phase of tumor cell lines	0.000685		6
Metastatic advanced breast cancer	0.000729		4
Morphology of spleen	0.000751		11
Progressed metastatic breast cancer	0.000759		3
Metastatic HER2-negative breast cancer	0.000774		4
Rheumatoid arthritis	0.000776		17
Enlargement of cells	0.000785		11
Metabolism of xenobiotic	0.000794		5
Homing of breast cancer cell lines	0.000843		3
Size of head	0.000843		8
Abnormal morphology of secondary center of ossification	0.000845		2
Mass of retroperitoneal white adipose tissue	0.000845		2
Chronic cough	0.000845		2
Spermatogenesis	0.000859		11
Abnormality of limb	0.000859		11
Transitional meningioma	0.00086		5
Abnormal morphology of cardiovascular system	0.000879		19
Myogenesis of skeletal muscle	0.000895		5
Gametogenesis	0.000896		12
Primary neoplasm	0.000904		13
Quantity of creatinine in blood	0.00092		4
Infertility	0.000924		10
Size of digestive organ tumor	0.000932		3
Migration of neuroblastoma cell lines	0.000932		3
Wound	0.000935		8
Enlargement of left ventricle	0.00096		6
Ventricular hypertrophy	0.00096		6
Morphogenesis of embryo	0.000975		8
Advanced adenocarcinoma	0.00102		8
Morphology of heart	0.00102		18
Autophagy of breast cancer cell lines	0.00103		3
Invasion of cervical cancer cell lines	0.00103		3
Adenomyosis	0.00103		4
Myocardial infarction	0.0011		8
Remyelination of corpus callosum	0.00112		2
Internalization of hyaluronic acid	0.00112		2
Uptake of cystine	0.00112		2
Oxidative stress response of hepatocytes	0.00112		2
Clonic seizure	0.00112		2
Rupture of ovarian follicle	0.00112		2
Hormone receptor-positive lymph node positive breast cancer	0.00112		2
Degeneration of myotube	0.00112		2
Benign pelvic disease	0.00112		14
Abnormal morphology of granule neuron progenitor cells	0.00113		3
Inhibition of tumor	0.00114		4
Upper aero-digestive squamous cell carcinoma	0.00115		30
Neuroendocrine tumor	0.00116		41
Abnormal morphology of heart	0.00117		17
Failure of kidney	0.00119		8
Quantity of actin stress fibers	0.0012		4
Preterm birth	0.00123		3
Biosynthesis of peptide	0.00123		3
Abnormal morphology of lymphoid organ	0.00125		11
Migration of macrophages	0.00125		5
Development of angioma	0.00128		6
Limb development	0.00134		8
Aneurysm	0.00135		5
Formation of myofiber	0.00135		3
Binding of actin filaments	0.00144		2
Regulation of antigen presenting cells	0.00144		2
Transendothelial migration of peripheral blood monocytes	0.00144		2
Apoptosis of invariant natural killer T cells	0.00144		2
Cell death of peritoneal macrophages	0.00147		3
Infertility condition	0.0015		6
Cancer of head	0.00151		50
Size of bone	0.00152		9
Abnormal morphology of reproductive system	0.00153		13
Basal-like breast carcinoma	0.00155		4
Chemotaxis of leukemia cell lines	0.00155		4
Gonadogenesis	0.00155		13
Sphere formation of breast cancer cell lines	0.00159		3
Synthesis of melanin	0.00159		3
S phase of breast cancer cell lines	0.00159		3
Malignant neoplasm of retroperitoneum	0.0016		48
Organogenesis of lymphoid tissue	0.00162		4
Apoptosis of male germ cells	0.00165		5
Invasive breast cancer	0.00168		9
Abnormal morphology of epiphyseal growth plate	0.0017		4
Unresectable breast cancer	0.00173		3
Immortalization of fibroblasts	0.00173		3
Transepithelial electrical resistance of cells	0.00173		3
Abnormality of lower limb	0.00175		7
Recurrent rectal cancer	0.00179		2
Binding of AP1 response element	0.00179		2
Fusion of mononuclear leukocytes	0.00179		2
Decreased hematocrit of organism	0.00179		2
Severe psoriatic arthritis	0.00179		2
Acute ulcerative colitis	0.00179		2
Differentiation of glial progenitor cells	0.00179		2
Lymphangiogenesis of cornea	0.00179		2
Generation of effector T lymphocytes	0.00179		2
Uterine leiomyoma	0.0018		8
Morphology of heart cells	0.0018		8
Hemangioma	0.00182		7
Abnormal morphology of gonad	0.00185		10
Lung squamous cell carcinoma	0.00186		20
Quantity of liver tumor	0.00186		3
Membranous glomerulonephritis	0.00186		3
Tumorigenesis of secondary tumor	0.00195		5
Follicular thyroid carcinoma	0.00195		4
Arrest in meiosis	0.00195		4
Cell-cell adhesion	0.00196		10
Hypertension of blood vessel	0.002		6
Morphology of skeleton	0.002		9
High-risk breast cancer	0.00201		3
Locally recurrent breast cancer	0.00201		3
Abnormal morphology of ulna	0.00201		3
Ischemia of brain	0.00204		4
Primary carcinoma	0.00205		6
Abnormality of limb bone	0.00205		6
Morphology of epidermis	0.0021		6
Metastatic breast cancer	0.00214		5
Abnormal morphology of spleen	0.00216		9
Replication of Paramyxoviridae	0.00216		3
Relapsed HER2-negative breast cancer	0.00216		3
Migration of prostate cancer cells	0.00218		2
Delay in development of organism	0.00218		2
Dilation of renal tubule	0.00218		2
Number of thoracic vertebra	0.00218		2
Influx of lipid	0.00218		2
Enlargement of connective tissue cells	0.00222		4
Stomach tumor	0.0023		53
Non-inflammatory breast cancer	0.00232		3
Refractory breast cancer	0.00232		3
Visceromegaly	0.00236		17
