# Supplementary material for: Intraovarian, Isoform-Specific Transcriptional Roles of Progesterone Receptor in Ovulation
Source: Cells. 2022 May 5;11(9):1563. doi: 10.3390/cells11091563 (PMC9105733; doi:10.3390/cells11091563)
Supplement: Supplementary file 1 [file cells-11-01563-s001.zip › Table S3 - Stroma DEGs and functions.xlsx]

## Sheet: Stroma DEGs
Gene	log2FC	padj
Gm23201	-6.25057	5.76139e-39
Snord87	-5.68364	0.0117504
Cfap46	-2.60943	1.82051e-06
Clic3	-1.93538	0.00190406
Bpifb6	-1.8355	3.94572e-05
Plin4	-1.67719	0.000200022
Cdh15	-1.65176	3.96342e-05
Edar	-1.61437	0.0101343
Slc5a4b	-1.57228	0.000915154
Rab27a	-1.51903	0.0312945
Elapor1	-1.51389	0.049073
Pla2g5	-1.51131	1.92628e-06
Ubash3a	-1.49312	0.00142413
Gm45515	-1.47162	0.00195889
Xlr5a	-1.39642	0.0192246
Scd3	-1.39361	4.04915e-06
D7Ertd128e	-1.38977	0.000300744
Cited1	-1.37267	5.1289e-05
Rdh16f1	-1.3459	0.0072332
Scx	-1.32306	1.38522e-05
Lrrn1	-1.29514	0.020294
Edn2	-1.29439	1.45532e-07
Slc36a3	-1.29314	0.0248884
Rasd2	-1.2632	0.000349772
Arl4d	-1.21052	1.38522e-05
Myo7a	-1.16482	5.97729e-05
Gm3716	-1.15931	0.0108724
Ccn5	-1.09966	1.96645e-05
Plch2	-1.08654	1.82051e-06
Adra1d	-1.08277	0.0143544
Pcnx2	-1.06035	0.000392364
Casz1	-1.03958	0.0216576
Fbxl16	-1.03545	0.0143422
Gpr141	-1.02454	0.01814
Trdc	-0.990429	0.0262673
Tmprss6	-0.950316	0.0411763
Tlcd4	-0.942891	0.00231401
Inpp5j	-0.939834	0.000915154
Dsc2	-0.939078	0.0143422
Ldhd	-0.927993	0.000695225
Nkain4	-0.912765	0.0201093
Dpysl4	-0.891259	9.11117e-06
Xpnpep2	-0.874963	0.00446661
Gm2a	-0.873018	2.86605e-06
Gm10638	-0.867661	0.0183509
Saa3	-0.830151	0.0143544
Abhd2	-0.802762	0.00275063
Gm43672	-0.785828	0.011743
Cd177	-0.782037	0.00202883
Rora	-0.77834	0.0192246
Aatk	-0.778107	0.000349772
Gpr68	-0.775057	0.000450181
Il2rb	-0.773094	0.030331
Tmem26	-0.767573	0.00756612
Hsd17b11	-0.758431	0.00182564
Klhl29	-0.756073	0.040042
Pdlim4	-0.740447	8.53425e-05
Atp1a3	-0.732179	0.0192166
1110002E22Rik	-0.69544	0.00583331
Pparg	-0.676729	0.0022783
Tmem144	-0.671017	0.0385738
Dbp	-0.656469	0.000205166
Sv2c	-0.647487	0.0232243
Pfkfb4	-0.646524	0.000439838
Cd83	-0.645896	0.0262673
Bspry	-0.64092	0.0276113
Kcnab3	-0.631503	0.000106309
Gm47034	-0.631335	0.0426876
Zfp469	-0.618797	0.00446661
Lsr	-0.617996	0.000450181
Idh1	-0.611622	0.00271536
Acat2	-0.609407	0.0171485
Mapkapk3	-0.606599	0.0201093
Smarca1	-0.606284	0.00877336
Nr1d1	-0.594623	0.000596286
Fam210b	-0.576803	0.0487044
Mfsd13a	-0.572931	0.0432382
Hmgcs1	-0.562669	0.0158919
Gm16638	-0.546228	0.0355923
Stard5	-0.537963	0.000215359
Glul	-0.532587	0.0156908
Ivd	-0.519287	0.0482879
Amigo2	-0.509927	0.0432382
Gsta4	-0.503325	0.00998648
Lss	-0.501093	0.0153649
Sorbs2	-0.50001	0.0487044
Slc22a17	0.501564	0.011743
Rimklb	0.510306	0.0312945
Dnah7b	0.526537	0.0411763
Scml2	0.638507	0.00401138
Stc1	0.662593	0.00423269
D630039A03Rik	0.692957	0.0239976
Ttll3	0.705238	0.0406534
Unc5a	0.75263	0.00161982
Foxa3	0.760586	0.0411763
Cpt1b	0.793761	0.00446661
Gm47939	0.897543	0.00128284
Gm42047	0.920823	9.11117e-06
Gm47761	0.965482	9.11117e-06
Dpp10	1.22942	0.0432382
Apod	1.45812	0.0477607
Msantd1	1.48859	0.049136
Iqcg	1.49867	0.01708
Gm4322	6.76729	0.0123628

## Sheet: Functions and Disease 
Diseases or Functions Annotation	p-value	Activation z-score	# Molecules
Synthesis of lipid	0.00086	-3.074	13
Engulfment of cells	0.00194	-2.592	9
Phagocytosis of cells	0.00265	-2.393	7
Synthesis of steroid	0.000761	-2.216	7
Metabolism of carbohydrate	0.00252	-1.982	11
Synthesis of carbohydrate	0.00899	-1.982	8
Synthesis of prostaglandin E2	0.0038	-1.982	4
Metabolism of eicosanoid	0.0104	-1.978	5
Metabolism of membrane lipid derivative	0.00126	-1.964	9
Fatty acid metabolism	0.00597	-1.852	9
Accumulation of lipid	0.00756	-1.528	6
Extrapancreatic malignant tumor	0.000343	-1.332	79
Quantity of monoamines	0.0129	-1.121	4
Quantity of neurotransmitter	0.00985	-1.114	4
Carcinoma	2.81e-05	-1.091	81
Lipolysis	0.00628	-1.06	5
Extracranial solid tumor	0.000863	-0.889	80
Transport of molecule	0.00104	-0.713	20
Activation of myeloid cells	0.00996	-0.655	6
Abdominal cancer	0.000174	-0.594	77
Concentration of sterol	0.00794	-0.447	6
Differentiation of fibroblast cell lines	0.0117	-0.422	4
Concentration of triacylglycerol	0.000516	-0.322	8
Dyslipidemia	0.000201	-0.218	6
Hyperlipidemia	0.000813	-0.218	5
Disorder of lipid metabolism	0.000511	-0.04	7
Abnormal metabolism	0.000865	-0.04	8
Fibrosis	0.013	0	10
Digestive organ tumor	0.00041	0.254	74
Endocrine carcinoma	3.55e-06		72
Nonpituitary endocrine tumor	3.34e-05		69
Intraabdominal organ tumor	3.91e-05		78
Head and neck tumor	4.51e-05		75
Neck neoplasm	6.05e-05		68
Head and neck carcinoma	6.18e-05		70
Glioma susceptibility 1	7.76e-05		2
Thyroid carcinoma	8.57e-05		67
Metabolism of glutamine	8.82e-05		3
Abdominal carcinoma	0.000111		76
Head and neck cancer	0.000123		71
Abdominal adenocarcinoma	0.000137		73
Adenocarcinoma	0.00014		74
Formation of solid tumor	0.000166		73
Utilization of amino acids	0.00027		2
Regrowth of axons	0.000359		2
Localization of melanosomes	0.000359		2
Rupture of ovarian follicle	0.000359		2
Synthesis of glutamine	0.000359		2
Incidence of tumor	0.000567		66
Grade 4 high grade glioma	0.000692		42
Grade 4 malignant glioma	0.000692		42
Grade 4 astrocytoma	0.000692		42
Mobilization of fatty acid	0.0007		2
Brain astrocytoma	0.000733		42
Grade 3-4 tumor	0.000861		46
Aggregation of melanosomes	0.000988		2
Removal of lipid	0.00105		3
Frequency of tumor	0.0012		64
Digestive system cancer	0.00124		72
Quantity of adenosine	0.00132		2
Vascular dementia	0.00142		3
Grade 3-4 glioma cancer	0.00152		45
Concentration of omega-carboxyacyl-coenzyme A	0.00171		2
Development of malignant tumor	0.00177		63
Tumorigenesis of epithelial neoplasm	0.0018		63
Bipolar disorder	0.00183		6
Mean arterial pressure	0.00184		4
Upper aerodigestive tract carcinoma	0.00186		24
Quantity of 2-oxoglutaric acid	0.00192		2
Congenital sensorineural hearing loss	0.00192		2
Concentration of acetyl-coenzyme A	0.00192		2
Development of genital tumor	0.00194		45
Circadian rhythm	0.00198		4
Pelvic tumor	0.00208		57
Early-onset cerebellar ataxia	0.00214		2
Acidemia	0.00214		2
Large intestine carcinoma	0.00214		62
Malignant neoplasm of large intestine	0.00231		64
Clearance of triacylglycerol	0.00237		2
Cancer of secretory structure	0.00247		68
Congenital deformity of foot	0.00261		2
Brain glioma	0.00266		50
Development of carcinoma	0.00271		62
Pelvic cancer	0.0028		56
Steroid metabolism	0.00282		6
Metabolism of amino acids	0.00294		5
Syndromic sensorineural hearing loss	0.00313		2
Metaplasia of cells	0.00313		2
Long-term recognition memory	0.00313		2
Gastrointestinal tract cancer	0.00326		67
Large intestine adenocarcinoma	0.0033		61
Aciduria	0.00343		3
Morphology of brown adipose tissue	0.00355		3
Extraction of ganglioside GM2	0.00363		1
Iron-refractory iron deficiency anemia	0.00363		1
Morphology of mitochondrial matrix	0.00363		1
Colony formation of astrocytes	0.00363		1
Hydrolysis of asialo GM2 ganglioside	0.00363		1
Lipoatrophy of inguinal white adipose tissue	0.00363		1
Lipoatrophy of hibernating gland	0.00363		1
IDH1 mutation positive chondrosarcoma	0.00363		1
Differentiation of valve precursor cells	0.00363		1
WHO grade III oligodendroglioma	0.00363		1
Metaphyseal enchondromatosis with D-2-hydroxyglutaric aciduria	0.00363		1
Expansion of mesenteric fat	0.00363		1
Familial arrhythmogenic right ventricular dysplasia with mild palmoplantar keratoderma and woolly hair type 11	0.00363		1
Griscelli syndrome type 2	0.00363		1
Abnormal morphology of limbic system	0.00363		1
CAPOS syndrome	0.00363		1
Autosomal dominant 11 deafness	0.00363		1
IDH1 mutation positive cholangiocarcinoma	0.00363		1
Vascularization of foot	0.00363		1
Hypotrichosis type 14	0.00363		1
Autosomal recessive Usher syndrome type 1B	0.00363		1
Oligodendroglioma in parietal lobe	0.00363		1
Dystonia type 12	0.00363		1
Hyperplasia of bronchial epithelial cells	0.00363		1
Adipogenesis of adipose mesenchymal stem cells	0.00363		1
Oligodendroglioma in supratentorial region	0.00363		1
Lipoatrophy of perirenal white adipose tissue	0.00363		1
Endothelial dysfunction of aortic ring tissue	0.00363		1
Astrocytoma in occipital lobe	0.00363		1
Chondroma in tibia	0.00363		1
Delay in migration of granule cells	0.00363		1
WHO grade II oligoastrocytoma	0.00363		1
Intellectual developmental disorder with epilepsy and cerebellar ataxia	0.00363		1
Scapular chondrosarcoma	0.00363		1
Retraction of cytoplasm	0.00363		1
Chondrosarcoma in periosteum	0.00363		1
Vascularization of tail	0.00363		1
Formation of epicardial adipose tissue	0.00363		1
Vascularization of femur	0.00363		1
Familial benign fleck retina	0.00363		1
Abnormal stiffness of tendon	0.00363		1
Chondrosarcoma in medullary cavity	0.00363		1
Quantity of apical processes	0.00363		1
Vasodilation of pial arteriole	0.00363		1
Vascularization of hamstring muscle	0.00363		1
Utilization of alanine	0.00363		1
Delay in proliferation of granule cells	0.00363		1
Immunodeficiency 63 with lymphoproliferation and autoimmunity	0.00363		1
Redistribution of granules	0.00363		1
Vascularization of gastrocnemius	0.00363		1
Production of ammonia	0.00363		1
Vascularization of quadriceps femoris	0.00363		1
Acute myeloid leukemia type M5 associated with myelodysplastic syndrome	0.00363		1
Depletion of splenocytes	0.00363		1
Thickness of valve leaflet	0.00363		1
Oxygenation of blood	0.00363		1
Depolarization of hair cells	0.00363		1
Cytopenia of monocytes	0.00363		1
Autosomal recessive deafness type 2	0.00363		1
Spindle cell hemangioma	0.00363		1
Adipogenesis of bone cell lines	0.00363		1
Carboxylation of isocitric acid	0.00363		1
Vascularization of kidney	0.00363		1
Delay in initiation of formation of fur	0.00363		1
Movement of leiomyoma cells	0.00363		1
Differentiation of liposarcoma	0.00363		1
Secretion of cytotoxic granule	0.00363		1
Growth of ear cell lines	0.00363		1
Electron transport of submitochondrial particles	0.00363		1
Alternating hemiplegia of childhood 2	0.00363		1
Severe early-onset morbid obesity	0.00363		1
Oligoastrocytoma in temporal lobe	0.00363		1
Oligoastrocytoma in parietal lobe	0.00363		1
Formation of zigzag hair	0.00363		1
Acetyl-CoA acetyltransferase 2 deficiency	0.00363		1
Survival of monocytic myeloid derived suppressor cells	0.00363		1
WHO grade II oligodendroglioma	0.00363		1
Cell death of white adipocytes	0.00363		1
Degradation of photoreceptors	0.00363		1
Cataract 44	0.00363		1
Cell division of liposarcoma cell lines	0.00363		1
Juvenile psychosis	0.00363		1
Commitment of retinal cone cells	0.00363		1
Cytopenia of neutrophils	0.00363		1
Development of stereocilia	0.00363		1
In vitro fertilization of oocytes	0.00363		1
Lactic aciduria due to D-lactic acid	0.00363		1
Oligodendroglioma in temporal lobe	0.00363		1
Late preterm birth	0.00363		1
Catabolism of lactic acid	0.00363		1
Mislocalization of melanosomes	0.00363		1
Autosomal dominant mental retardation type 3	0.00363		1
Cellularity of adipocytes	0.00363		1
Gliosarcoma in frontal cortex	0.00363		1
Benign melanocytic nevus	0.00363		1
Chondrosarcoma in tibia	0.00363		1
Arrest in growth of adipose cell lines	0.00363		1
Recruitment of oleic acid	0.00363		1
Medulloblastoma in supratentorial region	0.00363		1
Cytopenia of blood platelets	0.00363		1
Trapping of fatty acid	0.00363		1
Chondroma in femur	0.00363		1
Biosynthesis of cytokine	0.00363		1
Arrest in cell cycle progression of adipose cell lines	0.00363		1
Release of ova	0.00363		1
Storage of asialo GM2 ganglioside	0.00363		1
Chondrosarcoma in skull	0.00363		1
Isovaleryl-coa dehydrogenase deficiency	0.00363		1
Supratentorial oligoastrocytoma	0.00363		1
Chondrosarcoma in phalanx	0.00363		1
WHO grade III oligoastrocytoma	0.00363		1
Utilization of L-glutamic acid	0.00363		1
Medulloblastoma in frontal cortex	0.00363		1
Congenital brain dysgenesis due to glutamine synthetase deficiency	0.00363		1
WHO grade II diffuse astrocytoma	0.00363		1
Patterned macular dystrophy type 3	0.00363		1
Chondrosarcoma in metacarpal bone	0.00363		1
Activation of progesterone	0.00363		1
Grade 4 oligoastrocytoma	0.00363		1
Autosomal dominant hypohidrotic/hair/tooth type ectodermal dysplasia type 10A	0.00363		1
Hypomaturation type amelogenesis imperfecta IIA6	0.00363		1
Storage of ganglioside GM2	0.00363		1
Chondrosarcoma in pelvic girdle	0.00363		1
Acute myeloid leukemia with inv(16)	0.00369		2
Gastrointestinal carcinoma	0.00375		65
Glioma cancer	0.00388		50
Cardiovascular death	0.00418		3
Hereditary congenital syndromic hearing loss	0.0043		2
Gastrointestinal mucositis	0.0043		2
Quantity of dendrites	0.0043		2
Differentiation of Schwann cells	0.0043		2
Ovarian cancer	0.00461		19
Transport of long chain fatty acid	0.00462		2
Preeclampsia	0.00464		8
Upper airway cancer	0.00486		13
Bladder cancer	0.00524		19
Cutaneous melanoma	0.00527		55
Malignant neoplasm of respiratory system	0.00529		38
Alopecia areata	0.00529		2
Gastrointestinal adenocarcinoma	0.00541		62
Serous adenocarcinoma in ovary	0.00545		9
Type M0 acute myeloid leukemia	0.00565		2
Tumorigenesis of prostatic tumor	0.00565		2
Accumulation of fat	0.00565		2
Metabolic syndrome X	0.00588		4
Familial cerebellar ataxia	0.00588		4
Dizziness	0.00601		2
Urticaria	0.00601		2
Supraventricular tachycardia	0.00601		2
Urination disorder	0.00611		6
Extrapancreatic neuroendocrine tumor	0.00615		26
Benign thyroid disease	0.00619		4
Tumorigenesis of reproductive tract	0.0062		44
Pelvic carcinoma	0.00623		53
Synthesis of cholesterol	0.00627		3
Female genital neoplasm	0.00636		44
Disorder of pregnancy	0.00662		10
Diabetic nephropathy	0.00665		7
Bladder carcinoma	0.0069		18
Startle response	0.00697		3
Female genital tract cancer	0.00723		43
Development of memory natural killer cells	0.00724		1
Resectable muscle invasive bladder cancer	0.00724		1
Delay in production of prostaglandin E2	0.00724		1
Arrest in G2 phase of astrocytes	0.00724		1
Corneal fragility keratoglobus, blue sclerae and joint hypermobility	0.00724		1
Digenic type II diabetes mellitus	0.00724		1
Density of trabecula	0.00724		1
Colony survival of astrocytes	0.00724		1
Severe insulin resistance with obesity	0.00724		1
Beta-catenin activating mutation positive hepatocellular adenoma	0.00724		1
Function of fibroblast cell lines	0.00724		1
Primary pigmented nodular adrenocortical disease type 2	0.00724		1
Familial partial lipodystrophy type 3	0.00724		1
Severe familial insulin resistance	0.00724		1
Exudation of plasma	0.00724		1
Activation of monocytic myeloid derived suppressor cells	0.00724		1
Transdifferentiation of adipocytes	0.00724		1
Maffucci syndrome	0.00724		1
Dedifferentiated chondrosarcoma	0.00724		1
Differentiation of liposarcoma cell lines	0.00724		1
Accumulation of retinyl palmitate	0.00724		1
Organization of myoepithelial cells	0.00724		1
Vascularization of anterior tibial muscle	0.00724		1
Arrest in growth of adipocytes	0.00724		1
Activation of sensory nerve	0.00724		1
Aggregation of U46619	0.00724		1
Autosomal dominant late-onset retinal degeneration	0.00724		1
Chondroma in phalanx	0.00724		1
Delay in G1 phase of epithelial cells	0.00724		1
Decarboxylation of isocitric acid	0.00724		1
Release of cysteinyl-leukotriene	0.00724		1
Formation of white adipose tissue	0.00724		1
Differentiation of fibrosarcoma cell lines	0.00724		1
Cell division of memory T lymphocytes	0.00724		1
GM2 gangliosidosis AB	0.00724		1
Killing of cytotoxic T cells	0.00724		1
Initiation of formation of guard hair	0.00724		1
Delay in clearance of triacylglycerol	0.00724		1
Bleeding of cerebral hemisphere	0.00724		1
Phagocytosis of cortical neurons	0.00724		1
Mobility of neutrophils	0.00724		1
Production of platelet activating factor phosphatidate	0.00724		1
Biosynthesis of dolichol 20	0.00724		1
Quantity of guanosine	0.00724		1
Density of hair	0.00724		1
Accumulation of glutamine	0.00724		1
Favorable-risk normal karyotype acute myeloid leukemia	0.00724		1
Binding of lipoprotein	0.00724		1
Organization of luminal epithelial cells	0.00724		1
Uric acid nephrolithiasis	0.00724		1
Binding of Oct1 binding element	0.00724		1
Expansion of invariant natural killer T cells	0.00724		1
Quantity of apoptotic chondrocytes	0.00724		1
Familial nonsyndromic tooth agenesis	0.00724		1
Susceptibility to angioedema induced by ACE inhibitors	0.00724		1
Development of enamel knot	0.00724		1
Central chondrosarcoma	0.00724		1
Chondrosarcoma in femur	0.00724		1
Autosomal recessive hypohidrotic/hair/tooth type ectodermal dysplasia type 10B	0.00724		1
Vasodilation of basilar artery	0.00724		1
Autosomal recessive hypohidrotic/hair/tooth type ectodermal dysplasia type 11B	0.00724		1
Autosomal dominant hypohidrotic/hair/nail type ectodermal dysplasia type 10A	0.00724		1
Inactivation of L-glutamic acid	0.00724		1
Oligodendroglioma in frontal cortex	0.00724		1
Abnormal morphology of entorhinal area	0.00724		1
Severe hyperinsulinism	0.00724		1
Hypoxic injury	0.00724		1
Susceptibility to bacteremia type 2	0.00724		1
Cholesterol gallstone	0.00724		1
Detoxification of monohydroperoxy-linoleic acid	0.00724		1
Alternating hemiplegia of childhood 1	0.00724		1
IDH1 R132X mutation positive cancer	0.00724		1
Digenic insulin resistance	0.00724		1
Expansion of epididymal fat	0.00724		1
Intermediate-risk normal karyotype acute myeloid leukemia	0.00724		1
Expansion of brown adipose tissue	0.00724		1
Oligoastrocytoma in brainstem	0.00724		1
Abnormal texture of hair	0.00724		1
Chondrosarcoma in humerus	0.00724		1
Expansion of retroperitoneal white adipose tissue	0.00724		1
Development of pro T2 thymocytes	0.00724		1
Mass of adipocytes	0.00724		1
Secretion of cholesterol ester	0.00724		1
Expansion of CD56bright natural killer cells	0.00724		1
Ganglioglioma in cerebellum	0.00724		1
Vascularization of tibia	0.00724		1
Dysembryoplastic neuroepithelial tumour in temporal lobe	0.00724		1
Quantity of coenzyme A	0.00724		1
Trafficking of melanosomes	0.00724		1
Docking of multivesicular bodies	0.00724		1
Deacylation of phospholipid	0.00724		1
Aborted sudden cardiac death	0.00724		1
Proliferation of melanocyte stem cell	0.00724		1
Suppression of hepatocellular carcinoma	0.00724		1
Diamond-blackfan anemia type 5	0.00724		1
Alopecia-mental retardation syndrome type 4	0.00724		1
Esterification of pregnenolone	0.00724		1
Acute proliferative glomerulonephritis	0.00724		1
Female genital tract adenocarcinoma	0.00731		39
Synthesis of amino acids	0.00752		3
Concentration of arachidonic acid	0.00756		2
Transport of lipid	0.00776		5
Disorder of hair	0.00776		5
Nervous system neoplasm	0.00785		51
Development of adenocarcinoma	0.00787		46
Acute coronary event	0.00794		4
Differentiation of melanocytes	0.00797		2
Graves disease	0.00797		2
Mood Disorders	0.00808		7
Psoriasis	0.00808		8
Autosomal dominant cerebellar ataxia	0.00829		3
Myocardial infarction	0.00834		5
Biogenesis of mitochondria	0.00927		2
Acute coronary syndrome	0.00942		4
Small-cell carcinoma	0.0095		23
Malignant squamous-cell carcinoma	0.00972		2
Lithiasis	0.00975		3
Blue round small cell tumor	0.00976		25
Chronic myeloid leukemia	0.00985		4
Tachycardia	0.00997		3
Area of atherosclerotic lesion	0.0102		2
Abnormal morphology of brown adipose tissue	0.0102		2
Cell viability of nervous tissue cell lines	0.0102		3
Acute monocytic leukemia (M5)	0.0107		2
Ovarian adenocarcinoma	0.0108		16
CD25 positive cutaneous T-cell lymphoma	0.0108		1
Intradialytic hypotension	0.0108		1
Volume of L4 vertebra	0.0108		1
Conversion of isocitric acid	0.0108		1
Chronic phase primary myelofibrosis	0.0108		1
Formation of cusp	0.0108		1
Size of multivesicular bodies	0.0108		1
5-hydroxymethylation of cytosine	0.0108		1
Release of lysophosphatidylcholine	0.0108		1
Inflammation of peribronchial tissue	0.0108		1
Severe microcephaly	0.0108		1
Entry into S phase of pancreatic cancer cell lines	0.0108		1
Reduction of monohydroperoxy-linoleic acid	0.0108		1
Noninvasive follicular thyroid neoplasm with papillary-like nuclear features	0.0108		1
Distribution of secretory granules	0.0108		1
Activation of lymphokine activated killer cells	0.0108		1
Thickness of left ventricular wall	0.0108		1
Leukemic transformation of polycythemia vera	0.0108		1
Osteoblastogenesis of fibroblast cell lines	0.0108		1
Daytime urinary frequency	0.0108		1
Apoptosis of HAoSMC cells	0.0108		1
Expansion of inguinal white adipose tissue	0.0108		1
Invasion of vascular smooth muscle cells	0.0108		1
Postoperative retention of urine	0.0108		1
Synthesis of purine	0.0108		1
Quantity of L-lysine	0.0108		1
Euglycemia	0.0108		1
Distribution of melanosomes	0.0108		1
Morphology of enamel knot	0.0108		1
Urinary hesitation	0.0108		1
Nonsyndromic deafness (DFNA9)	0.0108		1
Uptake of lipoprotein	0.0108		1
Cerebral aneurysm	0.0108		1
Activation of spleen-derived dendritic cells	0.0108		1
Urinary outflow obstruction	0.0108		1
Anaplastic oligoastrocytoma	0.0108		1
1p/19q co-deletion anaplastic oligodendroglioma	0.0108		1
Quantity of GMP	0.0108		1
Length of apical processes	0.0108		1
Poor stream of urine	0.0108		1
Quantity of succinyl-coenzyme A	0.0108		1
Dribbling of urine	0.0108		1
Urinary intermittency	0.0108		1
Degradation of ganglioside GM1	0.0108		1
Uptake of arachidonic acid	0.0108		1
Cell viability of adipocytes	0.0108		1
Clonal expansion of bone marrow mesenchymal stem cells	0.0108		1
Delay in diabetes mellitus	0.0108		1
Persistent cutaneous T-cell lymphoma	0.0108		1
Symptomatic stage orthostatic hypotension	0.0108		1
Abnormal size of spleen	0.0108		1
Adipogenesis of bone marrow mesenchymal stem cells	0.0108		1
Metabolite regeneration of NADPH	0.0108		1
Consumption of NADPH	0.0108		1
CD274 negative cutaneous melanoma	0.0108		1
Development of natural helper cells	0.0108		1
Morphogenesis of mammary alveolus	0.0108		1
Osteoblastogenesis of embryonic cell lines	0.0108		1
Experimental stroke	0.0108		1
Chondroma in bone	0.0108		1
Differentiation of melanocyte stem cell	0.0108		1
Autophagy of pheochromocytoma cell lines	0.0108		1
Metabolism of stearic acid	0.0108		1
Abnormal morphology of adipose tissue	0.0109		3
Abnormal morphology of hair	0.0109		3
Synthesis of D-glucose	0.0111		3
Experimental autoimmune encephalomyelitis	0.0116		6
Apoptosis of chondrocytes	0.0116		2
Skin cancer	0.012		57
Acute myocardial infarction	0.0121		3
Concentration of dopamine	0.0121		3
Transport of Na+	0.0123		3
Schizoaffective disorder	0.0123		3
Chronic viral hepatitis	0.0126		3
Kidney stones	0.0126		2
Huntington Disease	0.0128		9
Endogenous Cushings syndrome	0.0132		2
Lepromatous leprosy	0.0132		2
Genitourinary carcinoma	0.0132		56
Familial encephalopathy	0.0136		17
Angioedema	0.0137		2
Myelodysplastic syndrome with ring sideroblasts	0.0137		2
Endothelial dysfunction	0.0137		2
Genitourinary tumor	0.0141		59
Morphology of beta islet cells	0.0142		3
Uterine tumor	0.0142		38
Small cell lung carcinoma	0.0142		20
Leukemic transformation	0.0142		2
Severe encephalopathy	0.0142		2
Relapsed schizophrenia	0.0142		2
Bleeding of cerebellum	0.0144		1
Engraftment of leukemia cell lines	0.0144		1
Lack of zigzag hair	0.0144		1
BRAF V600E mutation negative cutaneous melanoma	0.0144		1
Osteoblastogenesis of bone marrow cell lines	0.0144		1
Mild to moderate stage heart failure	0.0144		1
Leukemic transformation of essential thrombocythemia	0.0144		1
Mechanical hypersensitivity of hindpaw	0.0144		1
Loss of fat	0.0144		1
Clonogenicity of colorectal cancer cell lines	0.0144		1
Depletion of natural killer T lymphocytes	0.0144		1
Catabolism of L-glutamic acid	0.0144		1
Idiopathic sensorineural hearing impairment	0.0144		1
Conversion of L-glutamic acid	0.0144		1
Abnormal morphology of piriform cortex	0.0144		1
Activation of glucocorticoid	0.0144		1
Activation of large granular lymphocytes	0.0144		1
Conversion of glutamine	0.0144		1
Lower urinary tract symptom	0.0144		1
Formation of guard hair placode	0.0144		1
Frequency of single positive thymocytes	0.0144		1
Metabolism of oleic acid	0.0144		1
Loss of subcutaneous fat	0.0144		1
Dedifferentiation of fibroblast cell lines	0.0144		1
Acute myeloid leukemia with cuplike nuclei	0.0144		1
Classical ataxia telangiectasia	0.0144		1
Hypoadiponectinemia	0.0144		1
Morphology of hepatic stellate cells	0.0144		1
Oligoastrocytoma in frontal cortex	0.0144		1
Mineralization of bone marrow cell lines	0.0144		1
Hepatitis A	0.0144		1
